# Supplementary material for: PCAT: an integrated portal for genomic and preclinical testing data of pediatric cancer patient-derived xenograft models
Source: Nucleic Acids Res. 2020 Aug 18;49(D1):D1321–7. doi: 10.1093/nar/gkaa698 (PMC7778893; doi:10.1093/nar/gkaa698)
Supplement: gkaa698_Supplemental_Files [file gkaa698_supplemental_files.zip]

Archive with 3 entries (3 files):
- Supplementary Figures.pdf
- Table S1.xlsx
- Table S2.xlsx
