# Supplementary material for: PCAT: an integrated portal for genomic and preclinical testing data of pediatric cancer patient-derived xenograft models
Source: Nucleic Acids Res. 2020 Aug 18;49(D1):D1321–7. doi: 10.1093/nar/gkaa698 (PMC7778893; doi:10.1093/nar/gkaa698)
Supplement: gkaa698_Supplemental_Files [file gkaa698_supplemental_files.zip › Table S1.xlsx]

## Sheet: Table S1
Supplementary Table 1. Data release number of TARGET cohorts curated on PCAT. All data are available on NCI Genomic Data Commons (GDC).
	Mutation	Expression	Clinical
TARGET-ALL-P2	23	19	18
TARGET-ALL-P3	23	18	16
TARGET-AML	23	12	17
TARGET-NBL	23	19	19
TARGET-OS	23	18	19
TARGET-RT	NA	19	19
TARGET-WT	23	19	17
